# Supplementary material for: Effect of Inoculum Size and Age, and Sucrose Concentration on Cell Growth to Promote Metabolites Production in Cultured Taraxacum officinale (Weber) Cells
Source: Plants (Basel). 2023 Mar 2;12(5):1116. doi: 10.3390/plants12051116 (PMC10004745; doi:10.3390/plants12051116)
Supplement: Supplementary file 1 [file plants-12-01116-s001.zip]

Archive with 1 entries (1 files):
- plants-2006129-supplementary.pdf
